# Supplementary material for: Immune State Conversion of the Mesenteric Lymph Node in a Mouse Breast Cancer Model
Source: Int J Mol Sci. 2022 Sep 20;23(19):11035. doi: 10.3390/ijms231911035 (PMC9570492; doi:10.3390/ijms231911035)
Supplement: Supplementary file 1 [file ijms-23-11035-s001.zip]

Archive with 1 entries (1 files):
- ijms-1882689-supplementary.pdf
